# Supplementary material for: The Impact of Vaccination Frequency on COVID-19 Public Health Outcomes: A Model-Based Analysis
Source: Vaccines (Basel). 2025 Mar 30;13(4):368. doi: 10.3390/vaccines13040368 (PMC12031506; doi:10.3390/vaccines13040368)
Supplement: Supplementary file 1 [file vaccines-13-00368-s001.zip]

Archive with 1 entries (1 files):
- vaccines-3420804-supplementary.pdf
